# Supplementary material for: Natural circularly permuted group II introns in bacteria produce RNA circles
Source: iScience. 2021 Nov 13;24(12):103431. doi: 10.1016/j.isci.2021.103431 (PMC8637638; doi:10.1016/j.isci.2021.103431)
Supplement: Data S2. Sequence alignments of CP group II RNAs in machine-readable format, related to Figure 1 [file mmc3.zip]

Archive with 1 entries (1 files):
- Supplementary Data File 2.sto
